# Supplementary material for: The microcephaly gene Donson is essential for progenitors of cortical glutamatergic and GABAergic neurons
Source: PLoS Genet. 2021 Mar 19;17(3):e1009441. doi: 10.1371/journal.pgen.1009441 (PMC8011756; doi:10.1371/journal.pgen.1009441)
Supplement: S1 Table — The table shows measurements and statistics presented in the graphs of Figs 1–6, S3 and S4. (XLSX) [file pgen.1009441.s006.xlsx]

## Sheet: S1A Table
S1A Table
The table shows measurements and statistics presented in the graphs of Fig 1
Fig 1L	E12.5
	1	2	3	4	5
Bin1	9.239	4.976	3.184	3.311	-0.777
Bin2	11.289	7.053	4.426	4.714	2.673
Bin3	13.611	9.522	6.548	6.199	5.31
Bin4	13.616	11.993	9.612	7.752	8.56
Bin5	14.353	14.695	10.051	9.294	13.306
Bin6	11.56	13.523	9.829	13.006	13.682
Bin7	8.621	12.859	9.466	12.324	13.418
Bin8	5.181	12.154	9.221	9.072	11.361
Bin9	2.776	8.769	5.859	5.388	6.708
Bin10	0.969	5.74	2.7	2.512	2.323
	E14.5
	1	2	3	4	5
Bin1	6.157	8.632	5.06	5.737	5.488
Bin2	7.47	11.453	8.262	10.258	5.34
Bin3	5.402	11.845	6.5	7.902	3.432
Bin4	3.993	8.047	5.476	5.595	2.834
Bin5	4.8	6.779	4.912	5.725	2.658
Bin6	8.165	5.195	8.536	10.51	3.786
Bin7	11.108	11.266	11.395	11.617	6.945
Bin8	8.7	14.927	10.047	11.437	7.919
Bin9	6.003	12.167	5.857	6.045	4.779
Bin10	2.831	6.979	2.486	3.2	1.578
	E16.5
	1	2	3
Bin1	4.746	10.987	4.984
Bin2	10.639	14.575	8.84
Bin3	12.008	15.717	12.576
Bin4	9.654	6.809	8.612
Bin5	4.183	2.776	3.097
Bin6	2.053	3.302	4.433
Bin7	3.779	4.098	4.554
Bin8	5.827	7.896	4.613
Bin9	13.347	8.402	10.543
Bin10	5.317	4.732	4.171
	P0
	1	2	3	4	5
Bin1	2.186	4.58	6.95	11.512	13.215
Bin2	10.358	18.635	20.869	17.009	15.607
Bin3	6.429	16.924	23.558	14.854	17.364
Bin4	5.731	9.522	18.521	14.846	18.039
Bin5	3.568	4.839	16.176	12.571	16.559
Bin6	0.976	0.873	8.378	10.645	17.675
Bin7	-0.465	2.84	2.645	6.847	10.436
Bin8	-0.72	13.353	0.025	1.936	2.64
Bin9	0.333	6.787	0.109	3.158	3.13
Bin10	0.437	0.654	2.43	4.221	3.794
	P30
	1	2	3	4
Bin1	0.837	4.158	2.546	0.299
Bin2	0.055	2.407	1.168	0
Bin3	0.639	1.066	0.941	0
Bin4	0.63	1.333	1.237	0
Bin5	1.365	0.891	1.042	0
Bin6	2.518	1.085	1.252	0.545
Bin7	1.642	1.809	2.523	0.828
Bin8	0.821	1.513	1.587	0.304
Bin9	1.112	1.538	0.11	0
Bin10	0.083	0	0	0
Fig 1M	Fold change
	E12	E14	E16	P0	P30
Bin1	3.14911	8.77822	4.2806	2.18086	1.77932
Bin2	3.84615	10.938	4.91021	5.54174	1.30144
Bin3	5.45779	7.46654	6.14897	6.63798	1.32988
Bin4	6.88949	5.00386	4.93519	6.21793	1.44684
Bin5	10.0734	5.18754	3.38407	7.03178	1.51719
Bin6	12.0197	6.03716	3.39023	5.74425	1.90909
Bin7	14.7425	6.75699	4.4675	4.16355	1.98523
Bin8	11.35	7.21324	5.78997	3.55887	1.57156
Bin9	15.4608	7.19023	10.6279	3.14046	1.29562
Bin10	15.3879	5.90632	5.78788	2.54534	0.772684
Fig 1L and 1M:	Numbers of repeats: 3 to 5 technical repeats from at least 3 mice
Fig 1N	Donson
	E11	E13	E15	P0	P30
	101.561	101.561	143.629	101.561	29.1658		n=3
	134.011	101.561	108.851	108.851	33.5027
	108.851	108.851	164.987	108.851	44.2071
Fig 1O	Pax6
	tdt-gfp-	tdt-gfp+	tdt+gfp+	gfp-tdt+
	255.227	92.7733	23.8454	57.9059			n=3
	150.711	76.4073	39.826	38.2036
	210.203	110.327	72.2857	72.2857
	Tbr2
	tdt-gfp-	tdt-gfp+	tdt+gfp+	gfp-tdt+
	13.4257	216.305	121.678	3.35642			n=3
	2.8618	216.305	137.847	8.67535
	3.37976	332.434	143.701	0.0325076
	Donson
	tdt-gfp-	tdt-gfp+	tdt+gfp+	gfp-tdt+
	105.099	60.7836	138.679	58.7131			n=3
	98.7432	84.1919	80.7623	92.1307
	148.633	142.578	136.77	52.9152

## Sheet: S1B Table
S1B Table
The table shows measurements and statistics presented in the graphs of Fig 2
Fig 2A	CC3+ cells in the DP
	Control	cKO			P value (Unpaired t test, two-tailed)
	1	94			<0,0001
	1	82.5
	0	90.5			n= 2 control (2 technical repeats), 3 cKO
	0
Average	0.5	89
Fig 2H	Dorsomedial pallium (inner circumference)
	Control	cKO			P value (Paired t test, two-tailed)
	100	62.4			0.0059
	100	53.6
	100	63.3			n=3
Average	100	59.7667
Fig 2I	Reelin+ cells in the MZ of the LP				P value (Paired t test, two-tailed)
	Control	cKO			0.0374
	100	72.0979
	100	55.5402			n=3
	100	42.0401
Average	100	56.5594
Fig 2J	CC3+ cells in the ventrolateral pallium				P value (Paired t test, two-tailed)
	Control	cKO			0.0484
	6	15
	3	32			n=3
	2	35
Average	3.66667	27.3333
Fig 2K	Pax6+ cells at the corticostriatal sulcus				P value (Paired t test, two-tailed)
	Control	cKO			0.2318
	100	58
	100	94			n=3
	100	90
Average	100	80.6667
Fig 2L	Tbr1+ area in the ventrolateral pallium				P value (Paired t test, two-tailed)
	Control	cKO			0.0293
	100	49
	100	73			n=3
	100	58
	100	60

## Sheet: S1C Table
S1C Table
The table shows measurements and statistics presented in the graphs of Fig 3
Fig 3F	Ventrolaterla pallial area			P value (Unpaired t test, two-tailed)
	Control	cKO		0.0005
	102.759	56.9324		n=3
	95.6535	62.9988
	101.587	67.1543
Average	100	62.3618
Fig 3G	Tbr+ cells
	Control	cKO		P value (Unpaired t test, two-tailed)
	96.1911	64.0472		0.0005
	102.262	49.791		n=3 (control), 4 (cKO)
	101.547	52.9135
		51.5154
Average	100	54.5668
Fig 3H	Subpallial area
	Control	cKO
	102.68	105.703
	90.3782	103.117
	106.941	103.018
Average	100	103.946
Fig 3I	CTIP2+ cells
	Control	cKO		P value (unpaired t test, two-tailed)
	105.068	44.7635		<0,0001
	93.4122	45.777
	99.8311	50.3378		n=4 (control), 3 (cKO)
	101.689
Average	100	46.9595
Fig 3J	SATB2+ cells
	Control	cKO		P value (unpaired t test, two-tailed)
	98.6994	12.7834		<0,0001
	96.6184	22.8911
	106.726	23.6343		n=4 (control), 3 (cKO)
	97.9562	35.9718
Average	100	23.8201

## Sheet: S1D Table
S1D Table
The table shows measurements and statistics presented in the graphs of Fig 4
Fig 4E	CC3			P value (Unpaired t test, two-tailed)
	Control	cKO		<0,0001
	1	11.25		n=4
	2	11
	3.75	10.25
	4.75	11.75
Average	2.875	11.0625
Fig 4F	Ki67			Pax6				Tbr2
	Control	cKO		Control	cKO			Control	cKO
	88.5411	42.7613		91.136	49.7633			103.632	46.7013
	107.155	45.7798		97.9776	42.2117			89.3996	61.8236		n=3 (control), 4 (cKO)
	104.304	56.5959		110.886	56.1532			106.968	37.0645
		44.7736			46.6652				49.8147
Average	100	47.4776		100	48.6984			100	48.851
P value (unpaired t test, two-tailed)				P value (unpaired t test, two-tailed)				P value (unpaired t test, two-tailed)
0.0003				0.0004				0.0011
Fig 4G	Ki67 overlap with tdT (%)			Pax6 overlap with tdT (%)				Tbr2 overlap with tdT (%)
	Control	cKO		Control	cKO			Control	cKO
	100	99.5614		100	99.1964			100	100
	100	99.2188		100	95.7447			100	100		n=3 (control), 4 (cKO)
	100	99.4048		100	97.9452			100	100
		99.0566			100				100
Average	100	99.3104		100	98.2216			100	100
Fig 4J	Density of BrdU+ cells in the LCS
	dorsal			ventral
	Control	cKO		Control	cKO
	91.6574	28.0311		100	14.8148		n= 2 control (2 technical repeats), 2 cKO (2 technical repeats)
	93.8821	46.2736		92.5926	17.284
	113.904	41.3793		102.469	6.17284
	100.556	47.1635		104.938	8.64198
Average	100	40.7119		100	11.7284
P value (unpaired t test, two-tailed)				P value (unpaired t test, two-tailed)
<0,0001				<0,0001

## Sheet: S1E Table
S1E Table
The table shows measurements and statistics presented in the graphs of Fig 5
Fig 5H	Ascl1 density
	Control	cKO
	30	8.3		n=4
	40.7	35.5		P value (Unpaired t test, two tailed)
	21.9	19.9		ns
	22.8	27.7
Average	28.85	22.85
Fig 5I	Lhx6+ interneurons in the MaZ
	Control	cKO		P value (Unpaired t test, two tailed)
	43	9		0.0273
	53	14		n=4
	35	34
	28	8
Average	39.75	16.25

## Sheet: S1F Table
S1F Table
The table shows measurements and statistics presented in the graphs of Fig 6
Fig 6B
	Control				cKO
Bin	1	2	3		1	2	3		P values (2way ANOVA)			Source of Variation	P value
1	31.25	36.5	34		11.25	9	11.75		<0,0001			Interaction	<0,0001
2	7.25	6	6.25		3.75	2.5	2.75		0.5751			Genotype	<0,0001
3	16.25	15	15.5		8.5	4.75	11.25		0.0051
4	6	5.5	5.25		3.5	2.5	1.75		0.7631			n=3
5	13.75	23.5	18.25		4	4.5	2.75		<0,0001
6	26	25.75	27.75		8.5	6	7.5		<0,0001
7	30.75	20.5	16.5		13	13.5	13.75		0.0003
8	9	11	7.75		5.25	5	8.25		0.7337
9	5.75	6	3.75		1.5	1.25	3.75		0.7631
10	3.25	4.25	1.25		0	0	1		0.8863
Fig 6C
	Control				cKO
Bin	1	2	3		1	2	3
1	31.25	36.5	34		11.25	9	11.75
									n=3
5	13.75	23.5	18.25		4	4.5	2.75
6	26	25.75	27.75		8.5	6	7.5
7	30.75	20.5	16.5		13	13.5	13.75
Fig 6F	Cell density in the neocortex (P0)
	tdt positive cells				GAD+ tdt+ positive cells
	Control	cKO			Control	cKO
	107.281	22.2883			87.7193	19.2982
	93.0163	21.9911			101.754	14.0351
	102.823	23.7741			108.772	14.0351
	96.8796	29.1233			101.754	22.807
Average	100	24.2942			100	17.5439
	P value (unpaired t test, two-tailed)				P value (unpaired t test, two-tailed)
	<0,0001				<0,0001
	n=4				n=4

## Sheet: S1G Table
S1G Table
The table shows measurements and statistics presented in the graphs of S3 Fig
S3 Fig	Density of BrdU+ cells
	Lateral				Ventral
	Control	cKO			Control	cKO
	97	206			90.6	60.4
	145.5	169.7			105.7	52.8		n=2 (2 technical repeats)
	84.8	290.9			113.2	75.5
	72.7	145.5			90.6	71.7
Average	100	203.025			100.025	65.1
					P value (unpaired t test, two-tailed)
					0.0039

## Sheet: S1H Table
S1H Table
The table shows measurements and statistics presented in the graphs of S4 Fig
Fig S4 C	Lhx6 (lateral cortex)
	Control				cKO				P values (2way ANOVA)			Source of Variation	P value
Bin 1	47.821	74.372	53.451		71.809	69.73	74.611		0.5173			Interaction	<0,0001
Bin 2	6.89	11.401	13.19		49.56	66.838	64.398		<0,0001			Genotype	<0,0001
Bin 3	5.884	6.276	9.477		17.249	28.144	24.38		0.2841
Bin 4	8.97	11.253	15.181		8.662	18.523	3.324		>0,9999
Bin 5	4.265	6.581	4.856		1.941	11.739	17.704		0.9984			n=3
Bin 6	1.717	2.82	3.029		1.891	30.072	33.269		0.1095
Bin 7	1.783	2.962	3.828		13.455	41.73	51.954		0.0005
Bin 8	5.685	4.552	5.67		16.451	38.279	39.694		0.0085
Bin 9	10.64	10.465	21.261		6.464	25.505	13.75		>0,9999
Bin 10	6.033	2.166	18.704		1.677	13.459	3.741		>0,9999
S4D Fig	Reelin (lateral cortex)
	Control				cKO				P values (2way ANOVA)			Source of Variation	P value
Bin 1	84.578	90.133	95.182		87.935	74.452	73.135		0.5266			Interaction	0.0149
Bin 2	19.346	52.753	30.161		71.172	64.484	50.042		0.0006			Genotype	<0,0001
Bin 3	7.41	20.5	15.579		53.667	26.269	22.573		0.0286
Bin 4	3.667	8.023	11.376		31.237	10.355	20.302		0.3575
Bin 5	10.276	7.483	6.906		20.86	6.667	16.573		0.9727			n=3
Bin 6	2.178	1.09	0.321		18.269	9.172	7.958		0.6315
Bin 7	0.61	0.907	0.442		15.688	7.28	9.99		0.6644
Bin 8	0.397	1.303	0.606		17.71	3.323	8.823		0.7947
Bin 9	1.448	1.46	0.991		7.591	2.086	9.917		0.9943
Bin 10	0.4	0.39	0.412		7.935	1.247	9.198		0.9887
S4F Fig	Density of 5HT3e+ cells in the lateral cortex				P value (Unpaired t test, two-tailed)
	Control	cKO			<0,0001
	85.5263	252.632
	105.263	305.263			n= 2 control (2 technical repeats), cKO (2 technical repeats)
	100	273.684
	109.211	315.789
Average	100	286.842
