# Supplementary material for: The microcephaly gene Donson is essential for progenitors of cortical glutamatergic and GABAergic neurons
Source: PLoS Genet. 2021 Mar 19;17(3):e1009441. doi: 10.1371/journal.pgen.1009441 (PMC8011756; doi:10.1371/journal.pgen.1009441)
Supplement: S2 Table — The table shows the number of tdT+ cells in the cortex of Nkx2.1-cKO (cKO) and control mice at E14.5. Data are presented in percent of the control mean. The quantification area is indicated by an arrowhead in Fig 5A. (XLSX) [file pgen.1009441.s007.xlsx]

## Sheet: Tabelle1
S2 Table
Supplementary data table 2
	tdT positive cells in dorsomedial cortex at E14.5				P value (Unpaired t test, two-tailed)
	Control	Nkx2.1 cKO			0.0007
	106.245	38.8933
	89.6443	23.2411			n=3
	104.111	36.2846
Average	100	32.8063
