# Supplementary material for: The microcephaly gene Donson is essential for progenitors of cortical glutamatergic and GABAergic neurons
Source: PLoS Genet. 2021 Mar 19;17(3):e1009441. doi: 10.1371/journal.pgen.1009441 (PMC8011756; doi:10.1371/journal.pgen.1009441)
Supplement: S4 Table — The table shows the cortical thickness for the M1 region of Tbr2-cKO (cKO) and control mice. Data are presented in percent of the control mean. (XLSX) [file pgen.1009441.s009.xlsx]

## Sheet: Tabelle1
S4 Table
Supplementary data table 4
	Cortical thickness
	E14			E16			P0
	Control	Tbr2 cKO		Control	Tbr2 cKO		Control	Tbr2 cKO
	100	99.5117		99.6125	88.2032		100	98.5502
				100			100	99.4509
							100
